# Supplementary material for: Three new Curvularia species from clinical and environmental sources
Source: MycoKeys. 2020 Jun 17;68:1–21. doi: 10.3897/mycokeys.68.51667 (PMC7314867; doi:10.3897/mycokeys.68.51667)
Supplement: XML Treatment for Curvularia paraverruculosa [file mycokeys.68.51667-treatment1.xml]

<!DOCTYPE tp:taxon-treatment
  PUBLIC "-//TaxonX//DTD Taxonomic Treatment Publishing DTD v0 20100105//EN" "tax-treatment-NSO.dtd">
<tp:taxon-treatment xmlns:tp="http://www.plazi.org/taxpub"><tp:treatment-meta><kwd-group><label>Taxon classification</label><kwd><named-content xmlns:xlink="http://www.w3.org/1999/xlink" content-type="kingdom">Fungi</named-content></kwd><kwd><named-content xmlns:xlink="http://www.w3.org/1999/xlink" content-type="order">Pleosporales</named-content></kwd><kwd><named-content xmlns:xlink="http://www.w3.org/1999/xlink" content-type="family">Pleosporaceae</named-content></kwd></kwd-group><mixed-citation publication-type="journal"><person-group><name><surname>Iturrieta-González</surname><given-names>Isabel</given-names></name><name><surname>Gené</surname><given-names>Josepa</given-names></name><name><surname>Wiederhold</surname><given-names>Nathan</given-names></name><name><surname>García</surname><given-names>Dania</given-names></name></person-group><article-title>Three new <italic><tp:taxon-name><tp:taxon-name-part taxon-name-part-type="genus" reg="Curvularia">Curvularia</tp:taxon-name-part></tp:taxon-name></italic> species from clinical and environmental sources</article-title><source>MycoKeys</source><day>17</day><month>6</month><year>2020</year><volume>68</volume><fpage>1</fpage><lpage>21</lpage><pub-id pub-id-type="doi">10.3897/mycokeys.68.51667</pub-id></mixed-citation></tp:treatment-meta><tp:nomenclature><tp:taxon-name><object-id xmlns:xlink="http://www.w3.org/1999/xlink" content-type="arpha" xlink:type="simple">D8C1164A-9DEC-5A3C-9B35-6E3570828FD2</object-id>
              <tp:taxon-name-part taxon-name-part-type="genus" reg="Curvularia">Curvularia</tp:taxon-name-part>
              <tp:taxon-name-part taxon-name-part-type="species" reg="paraverruculosa">paraverruculosa</tp:taxon-name-part>
              <object-id xmlns:xlink="http://www.w3.org/1999/xlink" content-type="mycobank" xlink:type="simple">833024</object-id>
            </tp:taxon-name><tp:taxon-authority>Iturrieta-González, Gené &amp; Dania García</tp:taxon-authority><tp:taxon-status xmlns:xlink="http://www.w3.org/1999/xlink" xlink:type="simple">sp. nov.</tp:taxon-status><xref ref-type="fig" rid="F2">Fig. 2</xref></tp:nomenclature><tp:treatment-sec sec-type="etymology" id="SECID0EPDDK"><title>Etymology.</title><p>Name refers to the phylogenetic closeness to <italic><tp:taxon-name><tp:taxon-name-part taxon-name-part-type="genus" reg="Curvularia">Curvularia</tp:taxon-name-part> <tp:taxon-name-part taxon-name-part-type="species" reg="verruculosa">verruculosa</tp:taxon-name-part></tp:taxon-name></italic>.</p></tp:treatment-sec><tp:treatment-sec sec-type="material" id="SECID0EAEDK"><title>Type.</title><p>Mexico, Michoacán, Villa Jiménez, from soil, Sept 2016, <italic>E. Rosas de Paz.</italic> (holotype <abbrev xmlns:xlink="http://www.w3.org/1999/xlink" content-type="institution" xlink:title="Culture collection of the Westerdijk Fungal Biodiversity Institute, Utrecht, the Netherlands" id="ABBRID0EIEDK" xlink:type="simple">CBS</abbrev> H-24293, culture ex-type <abbrev xmlns:xlink="http://www.w3.org/1999/xlink" content-type="institution" xlink:title="Medical School of the Rovira" id="ABBRID0ENEDK" xlink:type="simple">FMR</abbrev> 17656, <abbrev xmlns:xlink="http://www.w3.org/1999/xlink" content-type="institution" xlink:title="Culture collection of the Westerdijk Fungal Biodiversity Institute, Utrecht, the Netherlands" id="ABBRID0ESEDK" xlink:type="simple">CBS</abbrev> 146220).</p></tp:treatment-sec><tp:treatment-sec sec-type="description" id="SECID0EXEDK"><title>Description</title><p>(<abbrev xmlns:xlink="http://www.w3.org/1999/xlink" xlink:title="potato dextrose agar" id="ABBRID0E4EDK" xlink:type="simple">PDA</abbrev> at 25 °C). <italic>Mycelium</italic> composed of branched, septate, subhyaline to pale brown, thin- and smooth-walled hyphae, 2–4 μm wide. <italic>Conidiophores</italic> semi- to macronematous, mononematous, septate, straight or flexuous, geniculate at upper part, unbranched or slightly branched, smooth-walled, yellowish-brown to brown, 19–85(–145) × 3–6 μm (av. (±SD) 49.6 (±43.8) × 4.6 (±0.69)). <italic>Conidiogenous cells</italic> terminal or intercalary, polytretic, proliferating sympodially, yellowish-brown, with darkened scars, subcylindrical, 4–6 μm wide. <italic>Conidia</italic> 3(–4)-septate, mostly curved at the third cell from base which is usually larger than the others, sometimes apically bifurcate, verruculose to verrucose, apical and basal cells subhyaline to pale brown, middle cells brown, 11–37 × 8–12 μm (av. (±SD) 24 (±18.38) × 9.58 (±1.66)); hila slightly protuberant, thickened and darkened. Sexual morph not observed.</p></tp:treatment-sec><tp:treatment-sec sec-type="description" id="SECID0EJFDK"><title>Culture characteristics</title><p>(7 d at 25 °C). <italic>Colonies</italic> on <abbrev xmlns:xlink="http://www.w3.org/1999/xlink" xlink:title="potato dextrose agar" id="ABBRID0ERFDK" xlink:type="simple">PDA</abbrev> reaching 45 mm diam., dark green (30F8), final edge whitish, velvety, flat, margin regular and fimbriate; reverse dark green (30F8). On <abbrev xmlns:xlink="http://www.w3.org/1999/xlink" xlink:title="potato carrot agar" id="ABBRID0EVFDK" xlink:type="simple">PCA</abbrev> and <abbrev xmlns:xlink="http://www.w3.org/1999/xlink" xlink:title="oatmeal agar" id="ABBRID0EZFDK" xlink:type="simple">OA</abbrev>, reaching 58–60 mm diam., dark green (30F8), final edge whitish, slightly floccose, flat, margin regular and fimbriate; reverse dark green (30F8). Sporulation was abundant on the three media.</p></tp:treatment-sec><tp:treatment-sec sec-type="Cardinal temperature for growth" id="SECID0E4FDK"><title>Cardinal temperature for growth.</title><p>Optimum 30 °C, maximum 37 °C, minimum 15 °C.</p></tp:treatment-sec><tp:treatment-sec sec-type="distribution" id="SECID0ECGDK"><title>Distribution.</title><p>Mexico.</p></tp:treatment-sec><tp:treatment-sec sec-type="notes" id="SECID0EHGDK"><title>Notes.</title><p><italic><tp:taxon-name><tp:taxon-name-part taxon-name-part-type="genus" reg="Curvularia">Curvularia</tp:taxon-name-part> <tp:taxon-name-part taxon-name-part-type="species" reg="paraverruculosa">paraverruculosa</tp:taxon-name-part></tp:taxon-name></italic> is allocated phylogenetically to a strongly-supported clade (100/1) with <italic><tp:taxon-name><tp:taxon-name-part taxon-name-part-type="genus" reg="Curvularia">C.</tp:taxon-name-part> <tp:taxon-name-part taxon-name-part-type="species" reg="verruculosa">verruculosa</tp:taxon-name-part></tp:taxon-name></italic> and <italic><tp:taxon-name><tp:taxon-name-part taxon-name-part-type="genus" reg="Curvularia">C.</tp:taxon-name-part> <tp:taxon-name-part taxon-name-part-type="species" reg="americana">americana</tp:taxon-name-part></tp:taxon-name></italic> (Fig. <xref ref-type="fig" rid="F1">1</xref>). All three species commonly have 3-septate conidia, but these can be distinguished by their size and ornamentation. Although conidia in <italic><tp:taxon-name><tp:taxon-name-part taxon-name-part-type="genus" reg="Curvularia">C.</tp:taxon-name-part> <tp:taxon-name-part taxon-name-part-type="species" reg="verruculosa">verruculosa</tp:taxon-name-part></tp:taxon-name></italic>, the closest phylogenetic species and <italic><tp:taxon-name><tp:taxon-name-part taxon-name-part-type="genus" reg="Curvularia">C.</tp:taxon-name-part> <tp:taxon-name-part taxon-name-part-type="species" reg="paraverruculosa">paraverruculosa</tp:taxon-name-part></tp:taxon-name></italic> are entirely verruculose, they are larger in the former (20–40 × 12–17 μm) (<xref ref-type="bibr" rid="B34">Sivanesan 1987</xref>). Furthermore, <italic><tp:taxon-name><tp:taxon-name-part taxon-name-part-type="genus" reg="Curvularia">C.</tp:taxon-name-part> <tp:taxon-name-part taxon-name-part-type="species" reg="paraverruculosa">paraverruculosa</tp:taxon-name-part></tp:taxon-name></italic> also produces apically bifurcate conidia (Fig. <xref ref-type="fig" rid="F2">2</xref>), which have not been described in <italic><tp:taxon-name><tp:taxon-name-part taxon-name-part-type="genus" reg="Curvularia">C.</tp:taxon-name-part> <tp:taxon-name-part taxon-name-part-type="species" reg="verruculosa">verruculosa</tp:taxon-name-part></tp:taxon-name></italic>. The conidia of <italic><tp:taxon-name><tp:taxon-name-part taxon-name-part-type="genus" reg="Curvularia">C.</tp:taxon-name-part> <tp:taxon-name-part taxon-name-part-type="species" reg="americana">americana</tp:taxon-name-part></tp:taxon-name></italic> are smaller (13–28 × 7–15 μm) and smooth-walled with a slightly verruculose basal cell (<xref ref-type="bibr" rid="B21">Madrid et al. 2014</xref>). In addition, microconidiation, described in <italic><tp:taxon-name><tp:taxon-name-part taxon-name-part-type="genus" reg="Curvularia">C.</tp:taxon-name-part> <tp:taxon-name-part taxon-name-part-type="species" reg="americana">americana</tp:taxon-name-part></tp:taxon-name></italic>, has not been observed in <italic><tp:taxon-name><tp:taxon-name-part taxon-name-part-type="genus" reg="Curvularia">C.</tp:taxon-name-part> <tp:taxon-name-part taxon-name-part-type="species" reg="paraverruculosa">paraverruculosa</tp:taxon-name-part></tp:taxon-name></italic>.</p><fig id="F2" position="float" orientation="portrait"><object-id xmlns:xlink="http://www.w3.org/1999/xlink" content-type="doi" xlink:type="simple">10.3897/mycokeys.68.51667.figure2</object-id><object-id xmlns:xlink="http://www.w3.org/1999/xlink" content-type="arpha" xlink:type="simple">A1748F5B-ECA4-5A58-992E-406E0FFDF92B</object-id><label>Figure 2.</label><caption><p><italic><tp:taxon-name><tp:taxon-name-part taxon-name-part-type="genus" reg="Curvularia">Curvularia</tp:taxon-name-part> <tp:taxon-name-part taxon-name-part-type="species" reg="paraverruculosa">paraverruculosa</tp:taxon-name-part></tp:taxon-name></italic> sp. nov. (ex-type <abbrev xmlns:xlink="http://www.w3.org/1999/xlink" content-type="institution" xlink:title="Medical School of the Rovira" id="ABBRID0E5KDK" xlink:type="simple">FMR</abbrev> 17656). <bold>A–C</bold> Colonies on <abbrev xmlns:xlink="http://www.w3.org/1999/xlink" xlink:title="potato dextrose agar" id="ABBRID0EFLDK" xlink:type="simple">PDA</abbrev>, <abbrev xmlns:xlink="http://www.w3.org/1999/xlink" xlink:title="potato carrot agar" id="ABBRID0EJLDK" xlink:type="simple">PCA</abbrev> and <abbrev xmlns:xlink="http://www.w3.org/1999/xlink" xlink:title="oatmeal agar" id="ABBRID0ENLDK" xlink:type="simple">OA</abbrev>, respectively, at 25 °C after 7 d <bold>D–H</bold> conidiophores and conidia. Scale bars: 10 μm.</p></caption><graphic xmlns:xlink="http://www.w3.org/1999/xlink" xlink:href="mycokeys-68-001-g002.jpg" position="float" orientation="portrait" xlink:type="simple" id="oo_422145.jpg"><uri content-type="original_file" xlink:type="simple">https://binary.pensoft.net/fig/422145</uri></graphic></fig></tp:treatment-sec><tp:treatment-sec><!--Section generated to contain objects referenced in tp:taxon-treatment.--><fig id="F1" position="float" orientation="portrait"><object-id xmlns:xlink="http://www.w3.org/1999/xlink" content-type="doi" xlink:type="simple">10.3897/mycokeys.68.51667.figure1</object-id><object-id xmlns:xlink="http://www.w3.org/1999/xlink" content-type="arpha" xlink:type="simple">8FD1400D-28D9-51D7-8AE8-9A0CB28E9936</object-id><label>Figure 1.</label><caption><p>Phylogenetic tree of the <italic><tp:taxon-name><tp:taxon-name-part taxon-name-part-type="genus" reg="Curvularia">Curvularia</tp:taxon-name-part></tp:taxon-name></italic> species most related to the new taxa based on Maximum Likelihood analysis obtained by RAxML, using the combined analysis of <abbrev xmlns:xlink="http://www.w3.org/1999/xlink" xlink:title="internal transcribed spacer" id="ABBRID0EZ6CK" xlink:type="simple">ITS</abbrev>, <italic>gapdh</italic> and <italic>tef</italic>1 and rooted with <italic><tp:taxon-name><tp:taxon-name-part taxon-name-part-type="genus" reg="Bipolaris">Bipolaris</tp:taxon-name-part> <tp:taxon-name-part taxon-name-part-type="species" reg="maydis">maydis</tp:taxon-name-part></tp:taxon-name></italic><abbrev xmlns:xlink="http://www.w3.org/1999/xlink" content-type="institution" xlink:title="Culture collection of the Westerdijk Fungal Biodiversity Institute, Utrecht, the Netherlands" id="ABBRID0EMADK" xlink:type="simple">CBS</abbrev> 136.29 and <italic><tp:taxon-name><tp:taxon-name-part taxon-name-part-type="genus" reg="Bipolaris">Bipolaris</tp:taxon-name-part> <tp:taxon-name-part taxon-name-part-type="species" reg="saccharicola">saccharicola</tp:taxon-name-part></tp:taxon-name></italic><abbrev xmlns:xlink="http://www.w3.org/1999/xlink" content-type="institution" xlink:title="Culture collection of the Westerdijk Fungal Biodiversity Institute, Utrecht, the Netherlands" id="ABBRID0E3ADK" xlink:type="simple">CBS</abbrev> 155.26. Bootstrap values (<abbrev xmlns:xlink="http://www.w3.org/1999/xlink" xlink:title="bootstrap" id="ABBRID0EBBDK" xlink:type="simple">bs</abbrev>) greater than 70% and Bayesian posterior probabilities (<abbrev xmlns:xlink="http://www.w3.org/1999/xlink" xlink:title="posterior probability" id="ABBRID0EFBDK" xlink:type="simple">pp</abbrev>) greater than 0.95 are given at the nodes (<abbrev xmlns:xlink="http://www.w3.org/1999/xlink" xlink:title="bootstrap" id="ABBRID0EJBDK" xlink:type="simple">bs</abbrev>/<abbrev xmlns:xlink="http://www.w3.org/1999/xlink" xlink:title="posterior probability" id="ABBRID0ENBDK" xlink:type="simple">pp</abbrev>). Bold branches indicate <abbrev xmlns:xlink="http://www.w3.org/1999/xlink" xlink:title="bootstrap" id="ABBRID0ERBDK" xlink:type="simple">bs</abbrev>/<abbrev xmlns:xlink="http://www.w3.org/1999/xlink" xlink:title="posterior probability" id="ABBRID0EVBDK" xlink:type="simple">pp</abbrev> of 100/1. The novel species are highlighted in bold. Ex-type isolates are marked with a superscript T.</p></caption><graphic xmlns:xlink="http://www.w3.org/1999/xlink" xlink:href="mycokeys-68-001-g001.jpg" position="float" orientation="portrait" xlink:type="simple" id="oo_422144.jpg"><uri content-type="original_file" xlink:type="simple">https://binary.pensoft.net/fig/422144</uri></graphic></fig></tp:treatment-sec><ref-list><ref id="B34"><mixed-citation xmlns:xlink="http://www.w3.org/1999/xlink" xlink:type="simple"><person-group><name name-style="western"><surname>Sivanesan</surname><given-names>A</given-names></name></person-group> (<year>1987</year>) <article-title>Graminicolous species of <italic><tp:taxon-name><tp:taxon-name-part taxon-name-part-type="genus">Bipolaris</tp:taxon-name-part></tp:taxon-name></italic>, <italic><tp:taxon-name><tp:taxon-name-part taxon-name-part-type="genus">Curvularia</tp:taxon-name-part></tp:taxon-name></italic>, <italic><tp:taxon-name><tp:taxon-name-part taxon-name-part-type="genus">Drechslera</tp:taxon-name-part></tp:taxon-name></italic>, <italic><tp:taxon-name><tp:taxon-name-part taxon-name-part-type="genus">Exserohilum</tp:taxon-name-part></tp:taxon-name></italic> and their teleomorphs.</article-title><source>Mycological Papers</source><volume>158</volume>: <fpage>1</fpage>–<lpage>261</lpage>.</mixed-citation></ref><ref id="B21"><mixed-citation xmlns:xlink="http://www.w3.org/1999/xlink" xlink:type="simple"><person-group><name name-style="western"><surname>Madrid</surname><given-names>H</given-names></name><name name-style="western"><surname>Da Cunha</surname><given-names>KC</given-names></name><name name-style="western"><surname>Gené</surname><given-names>J</given-names></name><name name-style="western"><surname>Dijksterhuis</surname><given-names>J</given-names></name><name name-style="western"><surname>Cano</surname><given-names>J</given-names></name><name name-style="western"><surname>Sutton</surname><given-names>DA</given-names></name><name name-style="western"><surname>Guarro</surname><given-names>J</given-names></name><name name-style="western"><surname>Crous</surname><given-names>P</given-names></name></person-group> (<year>2014</year>) <article-title>Novel <italic><tp:taxon-name><tp:taxon-name-part taxon-name-part-type="genus">Curvularia</tp:taxon-name-part></tp:taxon-name></italic> species from clinical specimens.</article-title><source>Persoonia</source><volume>33</volume>: <fpage>48</fpage>–<lpage>60</lpage>. <ext-link xlink:type="simple" ext-link-type="doi" xlink:href="10.3767/003158514X683538">https://doi.org/10.3767/003158514X683538</ext-link></mixed-citation></ref></ref-list></tp:taxon-treatment>
