# Supplementary material for: Three new Curvularia species from clinical and environmental sources
Source: MycoKeys. 2020 Jun 17;68:1–21. doi: 10.3897/mycokeys.68.51667 (PMC7314867; doi:10.3897/mycokeys.68.51667)
Supplement: XML Treatment for Curvularia suttoniae [file mycokeys.68.51667-treatment2.xml]

<!DOCTYPE tp:taxon-treatment
  PUBLIC "-//TaxonX//DTD Taxonomic Treatment Publishing DTD v0 20100105//EN" "tax-treatment-NSO.dtd">
<tp:taxon-treatment xmlns:tp="http://www.plazi.org/taxpub"><tp:treatment-meta><kwd-group><label>Taxon classification</label><kwd><named-content xmlns:xlink="http://www.w3.org/1999/xlink" content-type="kingdom">Fungi</named-content></kwd><kwd><named-content xmlns:xlink="http://www.w3.org/1999/xlink" content-type="order">Pleosporales</named-content></kwd><kwd><named-content xmlns:xlink="http://www.w3.org/1999/xlink" content-type="family">Pleosporaceae</named-content></kwd></kwd-group><mixed-citation publication-type="journal"><person-group><name><surname>Iturrieta-González</surname><given-names>Isabel</given-names></name><name><surname>Gené</surname><given-names>Josepa</given-names></name><name><surname>Wiederhold</surname><given-names>Nathan</given-names></name><name><surname>García</surname><given-names>Dania</given-names></name></person-group><article-title>Three new <italic><tp:taxon-name><tp:taxon-name-part taxon-name-part-type="genus" reg="Curvularia">Curvularia</tp:taxon-name-part></tp:taxon-name></italic> species from clinical and environmental sources</article-title><source>MycoKeys</source><day>17</day><month>6</month><year>2020</year><volume>68</volume><fpage>1</fpage><lpage>21</lpage><pub-id pub-id-type="doi">10.3897/mycokeys.68.51667</pub-id></mixed-citation></tp:treatment-meta><tp:nomenclature><tp:taxon-name><object-id xmlns:xlink="http://www.w3.org/1999/xlink" content-type="arpha" xlink:type="simple">D6763586-FEDC-5E6F-9484-1D26368AE9FD</object-id>
              <tp:taxon-name-part taxon-name-part-type="genus" reg="Curvularia">Curvularia</tp:taxon-name-part>
              <tp:taxon-name-part taxon-name-part-type="species" reg="suttoniae">suttoniae</tp:taxon-name-part>
              <object-id xmlns:xlink="http://www.w3.org/1999/xlink" content-type="mycobank" xlink:type="simple">833025</object-id>
            </tp:taxon-name><tp:taxon-authority>Iturrieta-González, Wiederhold, Gené &amp; Dania García</tp:taxon-authority><tp:taxon-status xmlns:xlink="http://www.w3.org/1999/xlink" xlink:type="simple">sp. nov.</tp:taxon-status><xref ref-type="fig" rid="F3">Fig. 3</xref></tp:nomenclature><tp:treatment-sec sec-type="etymology" id="SECID0EFNDK"><title>Etymology.</title><p>Named in honour of the American mycologist Deanna A. Sutton for her contribution to the body knowledge of microfungi.</p></tp:treatment-sec><tp:treatment-sec sec-type="material" id="SECID0EKNDK"><title>Type.</title><p>USA, Texas, from a human leg wound, 2009, <italic>D.A. Sutton</italic> (holotype <abbrev xmlns:xlink="http://www.w3.org/1999/xlink" content-type="institution" xlink:title="Culture collection of the Westerdijk Fungal Biodiversity Institute, Utrecht, the Netherlands" id="ABBRID0ESNDK" xlink:type="simple">CBS</abbrev> H-24294, culture ex-type <named-content xmlns:xlink="http://www.w3.org/1999/xlink" content-type="dwc:institutional_code" xlink:type="simple">UTHSC</named-content> 09-3575, <abbrev xmlns:xlink="http://www.w3.org/1999/xlink" content-type="institution" xlink:title="Culture collection of the Westerdijk Fungal Biodiversity Institute, Utrecht, the Netherlands" id="ABBRID0E3NDK" xlink:type="simple">CBS</abbrev> 146221, <abbrev xmlns:xlink="http://www.w3.org/1999/xlink" content-type="institution" xlink:title="Medical School of the Rovira" id="ABBRID0EBODK" xlink:type="simple">FMR</abbrev> 10992).</p></tp:treatment-sec><tp:treatment-sec sec-type="description" id="SECID0EGODK"><title>Description</title><p>(<abbrev xmlns:xlink="http://www.w3.org/1999/xlink" xlink:title="potato dextrose agar" id="ABBRID0EMODK" xlink:type="simple">PDA</abbrev> at 25 °C). <italic>Mycelium</italic> consisting of branched, septate, pale brown, smooth-walled to verruculose hyphae, 1–4 µm wide. <italic>Conidiophores</italic> mononematous, semi- to macronematous, erect to slightly flexuous, geniculate at the apex, unbranched or branched, smooth-walled to verruculose, pale brown, 43–103 × 3–5 µm (av. (±SD) 80 (±32.35) × 3.7 (±0.67)). <italic>Conidiogenous cells</italic> terminal, subterminal or intercalary, polytretic, proliferating sympodially, pale brown, darkened scars, subcylindrical to slightly swollen, 3–5 µm wide. <italic>Conidia</italic> (2–)3-septate, straight or curved, with the third cell often larger than the rest, apical and middle cells smooth-walled, basal cell verruculose, pale brown to brown, apical and basal cells paler than the middle cells, 8–22 × 5–9 µm (av. (±SD) 15 (±9.89) × 6.88 (±1.18)); hila protuberant, thickened and darkened. Sexual morph not observed.</p><fig id="F3" position="float" orientation="portrait"><object-id xmlns:xlink="http://www.w3.org/1999/xlink" content-type="doi" xlink:type="simple">10.3897/mycokeys.68.51667.figure3</object-id><object-id xmlns:xlink="http://www.w3.org/1999/xlink" content-type="arpha" xlink:type="simple">35656A84-79AC-55C6-99F8-C077EE679BE5</object-id><label>Figure 3.</label><caption><p><italic><tp:taxon-name><tp:taxon-name-part taxon-name-part-type="genus" reg="Curvularia">Curvularia</tp:taxon-name-part> <tp:taxon-name-part taxon-name-part-type="species" reg="suttoniae">suttoniae</tp:taxon-name-part></tp:taxon-name></italic> sp. nov. (ex-type <abbrev xmlns:xlink="http://www.w3.org/1999/xlink" content-type="institution" xlink:title="Medical School of the Rovira" id="ABBRID0ELPDK" xlink:type="simple">FMR</abbrev> 10992). <bold>A–C</bold> Colonies on <abbrev xmlns:xlink="http://www.w3.org/1999/xlink" xlink:title="potato dextrose agar" id="ABBRID0ESPDK" xlink:type="simple">PDA</abbrev>, <abbrev xmlns:xlink="http://www.w3.org/1999/xlink" xlink:title="potato carrot agar" id="ABBRID0EWPDK" xlink:type="simple">PCA</abbrev> and <abbrev xmlns:xlink="http://www.w3.org/1999/xlink" xlink:title="oatmeal agar" id="ABBRID0E1PDK" xlink:type="simple">OA</abbrev>, respectively, at 25 °C after 7 d <bold>D–I</bold> conidiophores and conidia with verruculose basal cells (arrows). Scale bars: 10 μm.</p></caption><graphic xmlns:xlink="http://www.w3.org/1999/xlink" xlink:href="mycokeys-68-001-g003.jpg" position="float" orientation="portrait" xlink:type="simple" id="oo_422146.jpg"><uri content-type="original_file" xlink:type="simple">https://binary.pensoft.net/fig/422146</uri></graphic></fig></tp:treatment-sec><tp:treatment-sec sec-type="description" id="SECID0EFQDK"><title>Culture characteristics</title><p>(7 d at 25 °C). Colonies on <abbrev xmlns:xlink="http://www.w3.org/1999/xlink" xlink:title="potato dextrose agar" id="ABBRID0ELQDK" xlink:type="simple">PDA</abbrev> reaching 66–68 mm diam., yellowish-grey (4B2), velvety, flat, margin slightly irregular and fimbriate; reverse black to brownish-orange (5C4); soluble pigment brown (6E6) present in cultures between 30–37 °C. On <abbrev xmlns:xlink="http://www.w3.org/1999/xlink" xlink:title="potato carrot agar" id="ABBRID0EPQDK" xlink:type="simple">PCA</abbrev>, reaching 67 mm diam., olive grey (3D2), slightly floccose at the centre, flat, margin regular and whitish; reverse olive grey (3D2), whitish towards periphery. On <abbrev xmlns:xlink="http://www.w3.org/1999/xlink" xlink:title="oatmeal agar" id="ABBRID0ETQDK" xlink:type="simple">OA</abbrev>, reaching 64 mm diam., olive grey (3F2), slightly floccose at the centre, flat, margin regular and whitish; reverse olive grey (3F2). Scarce sporulation on the three media.</p></tp:treatment-sec><tp:treatment-sec sec-type="Cardinal temperature for growth" id="SECID0EXQDK"><title>Cardinal temperature for growth.</title><p>Optimum 25–30 °C, maximum 37 °C, minimum 5 °C.</p></tp:treatment-sec><tp:treatment-sec sec-type="distribution" id="SECID0E3QDK"><title>Distribution.</title><p>USA.</p></tp:treatment-sec><tp:treatment-sec sec-type="Additional specimen examined" id="SECID0EBRDK"><title>Additional specimen examined.</title><p>USA, South Carolina, from human sphenoid sinus, 2008, <italic>D.A. Sutton</italic> (<named-content xmlns:xlink="http://www.w3.org/1999/xlink" content-type="dwc:institutional_code" xlink:type="simple">UTHSC</named-content> 08-809, <abbrev xmlns:xlink="http://www.w3.org/1999/xlink" content-type="institution" xlink:title="Medical School of the Rovira" id="ABBRID0EORDK" xlink:type="simple">FMR</abbrev> 11690).</p></tp:treatment-sec><tp:treatment-sec sec-type="notes" id="SECID0ETRDK"><title>Notes.</title><p><italic><tp:taxon-name><tp:taxon-name-part taxon-name-part-type="genus" reg="Curvularia">Curvularia</tp:taxon-name-part> <tp:taxon-name-part taxon-name-part-type="species" reg="suttoniae">suttoniae</tp:taxon-name-part></tp:taxon-name></italic> is included in a well-supported clade with <italic><tp:taxon-name><tp:taxon-name-part taxon-name-part-type="genus" reg="Curvularia">C.</tp:taxon-name-part> <tp:taxon-name-part taxon-name-part-type="species" reg="petersonii">petersonii</tp:taxon-name-part></tp:taxon-name></italic> and <italic><tp:taxon-name><tp:taxon-name-part taxon-name-part-type="genus" reg="Curvularia">C.</tp:taxon-name-part> <tp:taxon-name-part taxon-name-part-type="species" reg="vietnamensis">vietnamensis</tp:taxon-name-part></tp:taxon-name></italic>, the latter also described here. Although the three species are clearly differentiated phylogenetically (Fig. <xref ref-type="fig" rid="F1">1</xref>), they can be distinguished only by subtle morphological features. While the conidia of <italic><tp:taxon-name><tp:taxon-name-part taxon-name-part-type="genus" reg="Curvularia">C.</tp:taxon-name-part> <tp:taxon-name-part taxon-name-part-type="species" reg="petersonii">petersonii</tp:taxon-name-part></tp:taxon-name></italic> and <italic><tp:taxon-name><tp:taxon-name-part taxon-name-part-type="genus" reg="Curvularia">C.</tp:taxon-name-part> <tp:taxon-name-part taxon-name-part-type="species" reg="vietnamensis">vietnamensis</tp:taxon-name-part></tp:taxon-name></italic> are entirely smooth, those of <italic><tp:taxon-name><tp:taxon-name-part taxon-name-part-type="genus" reg="Curvularia">C.</tp:taxon-name-part> <tp:taxon-name-part taxon-name-part-type="species" reg="suttoniae">suttoniae</tp:taxon-name-part></tp:taxon-name></italic> show verruculose basal cells. Furthermore, the conidia in <italic><tp:taxon-name><tp:taxon-name-part taxon-name-part-type="genus" reg="Curvularia">C.</tp:taxon-name-part> <tp:taxon-name-part taxon-name-part-type="species" reg="petersonii">petersonii</tp:taxon-name-part></tp:taxon-name></italic> are narrower (5–7 µm wide) (<xref ref-type="bibr" rid="B37">Tan et al. 2018</xref>) and, in <italic><tp:taxon-name><tp:taxon-name-part taxon-name-part-type="genus" reg="Curvularia">C.</tp:taxon-name-part> <tp:taxon-name-part taxon-name-part-type="species" reg="vietnamensis">vietnamensis</tp:taxon-name-part></tp:taxon-name></italic>, they are larger (15–28 × 5–12 μm) than those of <italic><tp:taxon-name><tp:taxon-name-part taxon-name-part-type="genus" reg="Curvularia">C.</tp:taxon-name-part> <tp:taxon-name-part taxon-name-part-type="species" reg="suttoniae">suttoniae</tp:taxon-name-part></tp:taxon-name></italic> (8–22 × 5–9 µm). In addition to these morphological features, <italic>gapdh</italic> sequences easily distinguish the two latter species.</p></tp:treatment-sec><tp:treatment-sec><!--Section generated to contain objects referenced in tp:taxon-treatment.--><fig id="F1" position="float" orientation="portrait"><object-id xmlns:xlink="http://www.w3.org/1999/xlink" content-type="doi" xlink:type="simple">10.3897/mycokeys.68.51667.figure1</object-id><object-id xmlns:xlink="http://www.w3.org/1999/xlink" content-type="arpha" xlink:type="simple">8FD1400D-28D9-51D7-8AE8-9A0CB28E9936</object-id><label>Figure 1.</label><caption><p>Phylogenetic tree of the <italic><tp:taxon-name><tp:taxon-name-part taxon-name-part-type="genus" reg="Curvularia">Curvularia</tp:taxon-name-part></tp:taxon-name></italic> species most related to the new taxa based on Maximum Likelihood analysis obtained by RAxML, using the combined analysis of <abbrev xmlns:xlink="http://www.w3.org/1999/xlink" xlink:title="internal transcribed spacer" id="ABBRID0EZ6CK" xlink:type="simple">ITS</abbrev>, <italic>gapdh</italic> and <italic>tef</italic>1 and rooted with <italic><tp:taxon-name><tp:taxon-name-part taxon-name-part-type="genus" reg="Bipolaris">Bipolaris</tp:taxon-name-part> <tp:taxon-name-part taxon-name-part-type="species" reg="maydis">maydis</tp:taxon-name-part></tp:taxon-name></italic><abbrev xmlns:xlink="http://www.w3.org/1999/xlink" content-type="institution" xlink:title="Culture collection of the Westerdijk Fungal Biodiversity Institute, Utrecht, the Netherlands" id="ABBRID0EMADK" xlink:type="simple">CBS</abbrev> 136.29 and <italic><tp:taxon-name><tp:taxon-name-part taxon-name-part-type="genus" reg="Bipolaris">Bipolaris</tp:taxon-name-part> <tp:taxon-name-part taxon-name-part-type="species" reg="saccharicola">saccharicola</tp:taxon-name-part></tp:taxon-name></italic><abbrev xmlns:xlink="http://www.w3.org/1999/xlink" content-type="institution" xlink:title="Culture collection of the Westerdijk Fungal Biodiversity Institute, Utrecht, the Netherlands" id="ABBRID0E3ADK" xlink:type="simple">CBS</abbrev> 155.26. Bootstrap values (<abbrev xmlns:xlink="http://www.w3.org/1999/xlink" xlink:title="bootstrap" id="ABBRID0EBBDK" xlink:type="simple">bs</abbrev>) greater than 70% and Bayesian posterior probabilities (<abbrev xmlns:xlink="http://www.w3.org/1999/xlink" xlink:title="posterior probability" id="ABBRID0EFBDK" xlink:type="simple">pp</abbrev>) greater than 0.95 are given at the nodes (<abbrev xmlns:xlink="http://www.w3.org/1999/xlink" xlink:title="bootstrap" id="ABBRID0EJBDK" xlink:type="simple">bs</abbrev>/<abbrev xmlns:xlink="http://www.w3.org/1999/xlink" xlink:title="posterior probability" id="ABBRID0ENBDK" xlink:type="simple">pp</abbrev>). Bold branches indicate <abbrev xmlns:xlink="http://www.w3.org/1999/xlink" xlink:title="bootstrap" id="ABBRID0ERBDK" xlink:type="simple">bs</abbrev>/<abbrev xmlns:xlink="http://www.w3.org/1999/xlink" xlink:title="posterior probability" id="ABBRID0EVBDK" xlink:type="simple">pp</abbrev> of 100/1. The novel species are highlighted in bold. Ex-type isolates are marked with a superscript T.</p></caption><graphic xmlns:xlink="http://www.w3.org/1999/xlink" xlink:href="mycokeys-68-001-g001.jpg" position="float" orientation="portrait" xlink:type="simple" id="oo_422144.jpg"><uri content-type="original_file" xlink:type="simple">https://binary.pensoft.net/fig/422144</uri></graphic></fig></tp:treatment-sec><ref-list><ref id="B37"><mixed-citation xmlns:xlink="http://www.w3.org/1999/xlink" xlink:type="simple"><person-group><name name-style="western"><surname>Tan</surname><given-names>YP</given-names></name><name name-style="western"><surname>Crous</surname><given-names>PW</given-names></name><name name-style="western"><surname>Shivas</surname><given-names>RG</given-names></name></person-group> (<year>2018</year>) <article-title>Cryptic species of <italic><tp:taxon-name><tp:taxon-name-part taxon-name-part-type="genus">Curvularia</tp:taxon-name-part></tp:taxon-name></italic> in the culture collection of the Queensland Plant Pathology Herbarium.</article-title><source>MycoKeys</source><volume>35</volume>: <fpage>1</fpage>–<lpage>25</lpage>. <ext-link xlink:type="simple" ext-link-type="doi" xlink:href="10.3897/mycokeys.35.25665">https://doi.org/10.3897/mycokeys.35.25665</ext-link></mixed-citation></ref></ref-list></tp:taxon-treatment>
