# Supplementary material for: Three new Curvularia species from clinical and environmental sources
Source: MycoKeys. 2020 Jun 17;68:1–21. doi: 10.3897/mycokeys.68.51667 (PMC7314867; doi:10.3897/mycokeys.68.51667)
Supplement: XML Treatment for Curvularia vietnamensis [file mycokeys.68.51667-treatment3.xml]

<!DOCTYPE tp:taxon-treatment
  PUBLIC "-//TaxonX//DTD Taxonomic Treatment Publishing DTD v0 20100105//EN" "tax-treatment-NSO.dtd">
<tp:taxon-treatment xmlns:tp="http://www.plazi.org/taxpub"><tp:treatment-meta><kwd-group><label>Taxon classification</label><kwd><named-content xmlns:xlink="http://www.w3.org/1999/xlink" content-type="kingdom">Fungi</named-content></kwd><kwd><named-content xmlns:xlink="http://www.w3.org/1999/xlink" content-type="order">Pleosporales</named-content></kwd><kwd><named-content xmlns:xlink="http://www.w3.org/1999/xlink" content-type="family">Pleosporaceae</named-content></kwd></kwd-group><mixed-citation publication-type="journal"><person-group><name><surname>Iturrieta-González</surname><given-names>Isabel</given-names></name><name><surname>Gené</surname><given-names>Josepa</given-names></name><name><surname>Wiederhold</surname><given-names>Nathan</given-names></name><name><surname>García</surname><given-names>Dania</given-names></name></person-group><article-title>Three new <italic><tp:taxon-name><tp:taxon-name-part taxon-name-part-type="genus" reg="Curvularia">Curvularia</tp:taxon-name-part></tp:taxon-name></italic> species from clinical and environmental sources</article-title><source>MycoKeys</source><day>17</day><month>6</month><year>2020</year><volume>68</volume><fpage>1</fpage><lpage>21</lpage><pub-id pub-id-type="doi">10.3897/mycokeys.68.51667</pub-id></mixed-citation></tp:treatment-meta><tp:nomenclature><tp:taxon-name><object-id xmlns:xlink="http://www.w3.org/1999/xlink" content-type="arpha" xlink:type="simple">1C8CCD40-8C4C-5E77-A738-3C8970080434</object-id>
              <tp:taxon-name-part taxon-name-part-type="genus" reg="Curvularia">Curvularia</tp:taxon-name-part>
              <tp:taxon-name-part taxon-name-part-type="species" reg="vietnamensis">vietnamensis</tp:taxon-name-part>
              <object-id xmlns:xlink="http://www.w3.org/1999/xlink" content-type="mycobank" xlink:type="simple">833027</object-id>
            </tp:taxon-name><tp:taxon-authority>Iturrieta-González, Gené &amp; Dania García</tp:taxon-authority><tp:taxon-status xmlns:xlink="http://www.w3.org/1999/xlink" xlink:type="simple">sp. nov.</tp:taxon-status><xref ref-type="fig" rid="F4">Fig. 4</xref></tp:nomenclature><tp:treatment-sec sec-type="etymology" id="SECID0ETWDK"><title>Etymology.</title><p>Name refers to the country where the species was collected.</p></tp:treatment-sec><tp:treatment-sec sec-type="material" id="SECID0EYWDK"><title>Type.</title><p>Vietnam, north-east region, on an unidentified dead leaf, Aug 2011, <italic>J. Guarro</italic> (holotype <abbrev xmlns:xlink="http://www.w3.org/1999/xlink" content-type="institution" xlink:title="Culture collection of the Westerdijk Fungal Biodiversity Institute, Utrecht, the Netherlands" id="ABBRID0EAXDK" xlink:type="simple">CBS</abbrev> H-24295, culture ex-type <abbrev xmlns:xlink="http://www.w3.org/1999/xlink" content-type="institution" xlink:title="Culture collection of the Westerdijk Fungal Biodiversity Institute, Utrecht, the Netherlands" id="ABBRID0EFXDK" xlink:type="simple">CBS</abbrev> 146222, <abbrev xmlns:xlink="http://www.w3.org/1999/xlink" content-type="institution" xlink:title="Medical School of the Rovira" id="ABBRID0EKXDK" xlink:type="simple">FMR</abbrev> 17659).</p></tp:treatment-sec><tp:treatment-sec sec-type="description" id="SECID0EPXDK"><title>Description</title><p>(<abbrev xmlns:xlink="http://www.w3.org/1999/xlink" xlink:title="potato dextrose agar" id="ABBRID0EVXDK" xlink:type="simple">PDA</abbrev> at 25 °C). <italic>Mycelium</italic> composed of branched, septate, subhyaline to pale brown, thin and smooth-walled to verruculose hyphae, 2–4 μm wide. <italic>Conidiophores</italic> macronematous, mononematous, septate, straight or flexuous, sometimes slightly geniculate at upper part, unbranched to slightly branched, smooth to verruculose, pale brown to brown, 11–136(–194) × 3–6 μm (av. (±SD) 92.2 (±72.86) × 4.21 (±0.85)). <italic>Conidiogenous cells</italic> terminal or intercalary, mono- or polytretic, proliferating sympodially, pale brown, with darkened scars, subcylindrical to swollen, 3–7 μm wide. Conidia (1–)3(–4)-septate, curved, with the third cell from base unequally enlarged, some apically bifurcate, smooth-walled, apical and basal cells pale brown, middle cells brown, 15–28 × 5–12 μm (av. (±SD) 21.38 (± 3.44) × 9.34 (±1.83)); hila slightly protuberant, thickened and darkened. Sexual morph not observed.</p><fig id="F4" position="float" orientation="portrait"><object-id xmlns:xlink="http://www.w3.org/1999/xlink" content-type="doi" xlink:type="simple">10.3897/mycokeys.68.51667.figure4</object-id><object-id xmlns:xlink="http://www.w3.org/1999/xlink" content-type="arpha" xlink:type="simple">56D940DB-CEC3-5E92-A6F7-746C6203F7D3</object-id><label>Figure 4.</label><caption><p><italic><tp:taxon-name><tp:taxon-name-part taxon-name-part-type="genus" reg="Curvularia">Curvularia</tp:taxon-name-part> <tp:taxon-name-part taxon-name-part-type="species" reg="vietnamensis">vietnamensis</tp:taxon-name-part></tp:taxon-name></italic> sp. nov. (ex-type <abbrev xmlns:xlink="http://www.w3.org/1999/xlink" content-type="institution" xlink:title="Medical School of the Rovira" id="ABBRID0ESYDK" xlink:type="simple">FMR</abbrev> 17659). <bold>A–C</bold> Colonies on <abbrev xmlns:xlink="http://www.w3.org/1999/xlink" xlink:title="potato dextrose agar" id="ABBRID0EZYDK" xlink:type="simple">PDA</abbrev>, <abbrev xmlns:xlink="http://www.w3.org/1999/xlink" xlink:title="potato carrot agar" id="ABBRID0E4YDK" xlink:type="simple">PCA</abbrev> and <abbrev xmlns:xlink="http://www.w3.org/1999/xlink" xlink:title="oatmeal agar" id="ABBRID0EBZDK" xlink:type="simple">OA</abbrev>, respectively, at 25 °C after 7 d <bold>D–H</bold> conidiophores and conidia. Scale bars: 10 μm.</p></caption><graphic xmlns:xlink="http://www.w3.org/1999/xlink" xlink:href="mycokeys-68-001-g004.jpg" position="float" orientation="portrait" xlink:type="simple" id="oo_422147.jpg"><uri content-type="original_file" xlink:type="simple">https://binary.pensoft.net/fig/422147</uri></graphic></fig></tp:treatment-sec><tp:treatment-sec sec-type="description" id="SECID0EMZDK"><title>Culture characteristics</title><p>(7 d at 25 °C). <italic>Colonies</italic> on <abbrev xmlns:xlink="http://www.w3.org/1999/xlink" xlink:title="potato dextrose agar" id="ABBRID0EUZDK" xlink:type="simple">PDA</abbrev> reaching 62 mm diam., greenish-grey to dark green (28C2/29F8), final edge white, umbonate, densely floccose, margin regular; reverse grey (29F1), final edge pale grey (1B2). On <abbrev xmlns:xlink="http://www.w3.org/1999/xlink" xlink:title="potato carrot agar" id="ABBRID0EYZDK" xlink:type="simple">PCA</abbrev>, reaching 58 mm diam., olive grey to grey (3F2/3B1), slightly floccose at the centre, margin regular, final edge whitish; reverse olive grey to grey (3F2/3B1). On <abbrev xmlns:xlink="http://www.w3.org/1999/xlink" xlink:title="oatmeal agar" id="ABBRID0E3ZDK" xlink:type="simple">OA</abbrev>, reaching 74 mm diam., olive (2F3) slightly floccose at the centre, margin regular, flat; reverse olive to greenish-grey (2F3/1C2). Sporulation abundant mainly on <abbrev xmlns:xlink="http://www.w3.org/1999/xlink" xlink:title="potato carrot agar" id="ABBRID0EA1DK" xlink:type="simple">PCA</abbrev> and <abbrev xmlns:xlink="http://www.w3.org/1999/xlink" xlink:title="oatmeal agar" id="ABBRID0EE1DK" xlink:type="simple">OA</abbrev>.</p></tp:treatment-sec><tp:treatment-sec sec-type="Cardinal temperature for growth" id="SECID0EI1DK"><title>Cardinal temperature for growth.</title><p>Optimum 30 °C, maximum 37 °C, minimum 15 °C.</p></tp:treatment-sec><tp:treatment-sec sec-type="distribution" id="SECID0EN1DK"><title>Distribution.</title><p>Indonesia and Vietnam.</p></tp:treatment-sec><tp:treatment-sec sec-type="Additional specimen examined" id="SECID0ES1DK"><title>Additional specimen examined.</title><p>Indonesia, from <tp:taxon-name><tp:taxon-name-part taxon-name-part-type="genus" reg="Sorghum">Sorghum</tp:taxon-name-part></tp:taxon-name> seed, 1948, <italic>J. van der Vecht</italic> (<abbrev xmlns:xlink="http://www.w3.org/1999/xlink" content-type="institution" xlink:title="Culture collection of the Westerdijk Fungal Biodiversity Institute, Utrecht, the Netherlands" id="ABBRID0EA2DK" xlink:type="simple">CBS</abbrev> 188.48 = <abbrev xmlns:xlink="http://www.w3.org/1999/xlink" content-type="institution" xlink:title="Medical School of the Rovira" id="ABBRID0EF2DK" xlink:type="simple">FMR</abbrev> 11956).</p></tp:treatment-sec><tp:treatment-sec sec-type="notes" id="SECID0EK2DK"><title>Notes.</title><p>See <italic><tp:taxon-name><tp:taxon-name-part taxon-name-part-type="genus" reg="Curvularia">C.</tp:taxon-name-part> <tp:taxon-name-part taxon-name-part-type="species" reg="suttoniae">suttoniae</tp:taxon-name-part></tp:taxon-name></italic> described above.</p></tp:treatment-sec></tp:taxon-treatment>
